# Supplementary material for: Tocilizumab potentially prevents bone loss in patients with anticitrullinated protein antibody-positive rheumatoid arthritis
Source: PLoS One. 2017 Nov 20;12(11):e0188454. doi: 10.1371/journal.pone.0188454 (PMC5695761; doi:10.1371/journal.pone.0188454)
Supplement: S1 Dataset — (XLSX) [file pone.0188454.s002.xlsx]

## Sheet: Sheet1
Dx	Drug	Bio	Smoke	Drink	Stage	Bio_response	Disease_duration	GC	MTX	LEF	SAL	HCQ	CsA	Previous_bio01	Previous_bio	RF01	RF	ACPA01	ACPA	ESR_0	CRP_0	OP2	OP3	Osteocalcin_0	Osteocalcin_1	P1NP_0	P1NP_1	CTX_0	CTX_1	EULAR_response	DAS28_01	DAS28_0	TJC0	SJC0	PtA	PyA	sex	age	Lspine_0	Lspine_1	Tscore_spine_0	Tscore_spine_1	Femur_L_0	Femur_L_1	Tscore_L_0	Tscore_L_1	Femur_R_0	Femur_R_1	Tscore_R_0
1	1	1	0	0	4	2	12	5	15	0	0	0	1	0		1	216	1	82	14	0	0	1	-9	-9	100.9	117.5	0.569	0.36	2	1	3.46	2	2			2	55	1.101	1.061	-0.4	-0.1	0.738	0.774	-1.3	-1.6	0.759	0.73	-1.7
1	1	1	0	0	3		12	10	0	1	0	1	0	1	1	1	30.7	1	250	46	6.2	0	1	7.1	-9	52	40.2	0.228	0.23	2	2	6.02	8	8			2	65	1.001	1.066	-0.4	-0.9	0.784	0.801	-1.3	-1.2	0.826	0.829	-1.1
1	1	1					11.4	10	15	0	0	0	0	1	1	0	14	0	0.4	2	0	1	2	-9	-9	-9	-9	-9	-9	2	1	2.83	5	2			1	57	0.93	0.94	-1.2	-1.3	0.832	0.846	-1	-1.1	0.762	0.775	-1.6
1	1	1	0	0	1	1	9	10	12.5	0	1	0	0	1	2	1	360.3	1	127.4	81	0.3	0	0	12.99	-9	-9	-9	-9	-9	2	1	5.1	5	1			2	33	1.36	1.347	1.9	2.1	0.923	0.893	-0.3	-0.1	0.955	0.909	-0.2
1	1	1					8.6	5	5	0	0	0	0	0		1	273.3	0	2.2	7	0	1	2	-9	-9	58.88	121.5	0.384	0.221	2	2	7.21	15	7			2	72	0.835	0.883	-1.8	-2.5	0.547	0.558	-3.1	-3.2	0.53	0.54	-3.2
1	1	1					8.3	10	15	0	0	1	1	0		0	14	0	1.1	8	0	0	0	17.38	-9	23.19	106.2	0.073	0.065	2	1	3.27	3	1			2	37	1.361	1.328	1.8	2.1	1.004	1.023	0.8	0.6	1.062	1.072	1.2
1	1	1					9.6	5	0	1	0	0	0	1	2	1	26.7	1	55.4	56	0.6	1	2	14.57	-9	29.89	27	0.255	0.318	1	2	6.17	6	7			2	56	0.823	0.801	-2.9	-2.6	0.751	0.708	-1.8	-1.5	0.817	0.744	-1.5
1	1	1	0	0	4	2	11.8	10	12.5	0	1	0	0	1	1	0	14	0	0.4	7	0	0	0	-9	-9	38.16	78.2	0.388	0.249	1	2	5.93	11	7			1	22	1.063	1.051	-0.3	-0.2	1	0.954	-0.2	0.2	0.977	0.948	-0.2
1	1	1	0	0	2	1	8.6	7.5	10	0	0	1	0	1	1	1	293	1	176.3	16	0.8	1	2	19.29	22.89	-9	-9	-9	-9	2	2	6.22	8	8			2	69	0.935	0.906	-1.7	-1.4	0.604	0.618	-2.6	-2.7	0.637	0.588	-2.8
1	1	1	0	0	3	1	12	7.5	15	0	0	1	0	1	1	1	28.5	1	94	13	0	0	0	-9	-9	-9	-9	-9	-9	1	1	4.32	4	4			2	63	1.049	1.026	-0.4	-0.2	0.933	0.876	-0.5	0	0.832	0.769	-1.3
1	1	1				2	4.9	10	15	0	1	1	0	0		1	150.8	1	250	42	0.3	0	0	21.62	-9	81.02	59.87	0.302	0.263	1	2	5.76	7	7			2	55	1.148	1.168	0.6	0.3	0.905	0.892	-0.3	-0.2	0.882	0.905	-0.2
1	1	1					11.7	5	0	0	0	0	0	0		1	49	1	151	31	0.1	0	1	-9	-9	-9	-9	-9	-9		2	7.67	21	9			2	82	1.059			-0.1	0.714			-1.8	0.61
1	1	1					11.8	5	0	1	0	0	0	1	1	1	229.5	1	37	2	0	0	1	7.49	9.12	30.97	57.42	0.223	0.233	1	1	3.2	3	1			2	24	0.921	0.916	-1.6	-1.6	0.664	0.62	-2.6	-2.2	0.725	0.667	-2.2
1	1	1					13.5	5	7.5	0	0	0	0	1	2	1	2460.9	1	340	32	0.8	1	2	15.71	-9	88.55	65.78	0.351	0.207		1	4.81	4	4			2	72	0.797	0.797	-2.9	-2.9	0.194	0.194	-6.9	-6.9	-9	-9	-9
1	1	1					13.5	10	7.5	0	0	0	0	1	6	0	14	0	5.8	2	0	0	0	8.03	-9	-9	-9	-9	-9	1	1	3.82	4	2			2	51	1.14	1.116	0	0.2	0.89	0.858	-0.6	-0.3	0.85	0.827	-0.9
1	1	1					11.8		15	0	0	0	0	1	6	1	46.4	1	21	2	0	0	1	-9	-9	-9	-9	-9	-9		1	2.5	2	3			2	63	1.027			-0.7	0.678			-2.1	0.648
1	1	1					11.9	5	12.5	0	0	0	0	1	2	1	181.8	1	340	104	1.1	0	1	16.88	-9	34.34	-9	0.115	-9	2	2	6.51	8	5			2	59	1.008	1.005	-1	-0.9	-9	-9	-9	-9	0.758	0.726	-1.7
1	1	1					6.8	0	0	1	0	1	0	0		1	405.1	1	340	41	1.7	1	2	32.04	22.87	-9	-9	-9	-9		2	6.08	11	10			2	60	0.846			-1.9	0.556			-3.1	0.556
1	1	1	0	0	2		12	5	0	0	0	0	0	1	1	1	1384.9	1	148.4	105	1.8	1	2	16.96	-9	53.6	44.36	0.634	0.235	1	1	5.08	6	4			2	60	0.699	0.654	-3.5	-3.1	0.62	0.597	-2.8	-2.6	0.519	0.548	-3.2
1	5	1					14.8	7.5	0	0	0	2	0	0								1	2	-9	-9	86.35	-9	0.325	-9								2	69	0.7	0.668	-3.4	-3.1	-9			-9	0.582	0.606	-2.7
1	1	1					11.8	5	0	0	0	0	1	1	1	1	5074.8	1	229.2	128	2.1	1	2	-9	-9	-9	-9	-9	-9	2	2	6.99	9	8			2	75	-9			-9	0.606	0.626	-2.5	-2.7	0.605	0.582	-2.9
1	1	1					14	5	15	0	0	0	0	1	2	0	14	0	1.8	2	0	0	0	-9	-9	92.14	-9	0.271	-9	2	1	3.84	4	4			1	39	1.039	1.046	-0.3	-0.4	-9	-9	-9	-9	-9	-9	-9
1	1	1					11.6	10	15	1	0	1	0	0		1	22.4	1	151	79	6	0	1	-9	-9	-9	-9	-9	-9		2	6.48	5	9			2	63	1.177			0.6	0.824			-0.9	-9
1	1	1					11.9	5	0	0	1	1	0	0		1	124	1	340	81	2.2	-9	-9	-9	-9	78.25	-9	0.409	-9								2	75	-9			-9	-9			-9	-9
1	1	1					3.7	5	0	0	0	1	0	0	0	1	211.5	1	194	20	0.1	0	0	16.8	-9	30.71	229.5	0.259	0.996		1	3.49	2	2			2	68	1.076	1.076	-0.3	-0.3	0.896	0.896	-0.3	-0.3	0.945	0.945	0.1
1	1	1					11.9	5	0	0	0	0	0	1	2	1	78.2	1	303	5	0	0	1	17.91	18.65	-9	-9	-9	-9		1	3.73	4	0			2	61	1.004			-1.1	0.936			0	0.916
1	1	1					13	20	15	0	0	1	1	0		0	14	0	0.4	3	0	1	2	15.81	-9	61.33	127.6	0.205	0.293	1	2	5.28	7	6			2	32	0.937	0.926	-1.6	-1.5	0.637	0.625	-2.7	-2.6	0.645	0.695	-2.2
1	4	1					11.8	10	0	0	0	0	0	1	1							-9	-9	-9	-9	62.75	-9	0.276	-9								2	69	-9			-9	-9			-9	-9
1	1	1					14	5	7.5	0	0	1	0	1	5	0	14	0		3	0	0	0	-9	-9	-9	-9	-9	-9		1	3.35	3	1			2	63	1.151	1.151	0.4	0.4	1.015	1.015	0.7	0.7	0.973	0.973	0.4
1	1	1					6	0	15	0	1	1	0	0		1	25.2	1	340	2	0	0	1	-9	-9	63.79	45.48	0.648	0.433	2	1	2.44	4	3			2	55	0.941	0.813	-2.3	-1.4	0.832	0.815	-1	-0.8	0.777	0.782	-1.2
1	1	1					11.8	0	15	0	0	0	0	0		1	74.3	1	176	8	0.8	0	0	-9	-9	35.07	20.82	0.171	0.112		1	3.98	4	4			2	49	1.144	1.274	1.3	0.6	0.831	0.853	-0.6	-0.8	0.878	0.779	-1.3
1	1	1					11.8	10	0	0	0	0	1	1	2	1	17.3	0	2.6	2	0	0	0	12.73	-9	35.79	53.59	0.198	0.126	2	1	2.59	4	1			2	34	1.194	1.266	1.3	0.7	1.072	1.094	0.9	1.2	1.008	1.068	0.7
1	1	1	0	0	4	1	12	10	15	0	0	0	0	0		1	19.1	1	20.4	47	0.4	1	2	8.85	-9	39.69	42.79	0.262	0.334	2	1	4.41	4	2			2	62	0.702	0.677	-3.6	-3.4	0.633	0.583	-3	-2.5	0.617	0.593	-2.9
1	1	1					11.8	5	7.5	0	0	0	0	1	2	1	186.4	1	166.2	4	0	0	1	-9	-9	26.97	-9	0.095	-9	2	1	3.27	3	4			2	56	1.005	1.005	-0.9	-0.9	0.826	0.796	-1.1	-0.9	0.742	0.746	-1.5
1	1	1					11.8	5	0	0	0	0	0	0		1	645.2	1	234	4	0	0	1	-9	-9	63.3	-9	0.124	-9	2	1	3.25	3	2			2	57	1.079	-0.8	0.8	-0.3	0.805	-0.3	1.1	-1	-9
1	1	1					8.8	7.5	0	1	0	1	0	1	2	1	28.3	1	340	2	0	1	2	-9	-9	-9	-9	-9	-9		1	4.09	6	1			2	53	0.834			-2.5	0.671			-2.2	0.683
1	1	1					11.4	5	0	0	0	1	0	0		0	14	1	17	1	0	0	0	22.53	-9	55.61	65.79	0.118	0.33	2	1	3.02	4	1			2	60	1.171	1.13	0.1	0.5	0.82	0.788	-1.2	-0.9	0.833	0.679	-2.1
1	1	1					10.9	5	7.5	0	0	0	0	1	3	1	197.7	1	340	5	0	0	0	-9	-9	26.07	19.89	0.206	0.12	2	1	3.27	4	2			2	52	1.27	1.225	0.9	1.3	1.029	0.943	0.1	0.8	0.992	0.94	0.1
1	1	1					7.7	10	10	1	0	0	0	1	5	0	14	0	1.1	61	9	0	1	-9	-9	-9	55.1	-9	0.358	1	2	6.82	9	11			2	70	0.966	0.946	-1.4	-1.2	0.763	0.722	-1.7	-1.4	0.703	0.672	-2.2
1	3	0					5	0	10	0	0	1	0	0		1	325.5	1	297	6	0	0	1	-9	-9	75.6	80.74	0.604	0.404		1	3.23	2	3			2	61	0.92	0.92	-1.6	-1.6	0.642	0.642	-2.4	-2.4	0.64	0.64	-2.4
1	1	1					10.8	5	0	0	0	1	0	1	2	1	23.9	1	156.9	20	0	0	1	17.52	-9	67.14	58.27	0.44	0.175	2	2	5.47	6	7			2	58	1.041	1.019	-0.7	-0.6	0.678	0.703	-1.9	-2.1	0.739	0.722	-1.7
1	1	1					10	5	7.5	0	0	0	0	1	2	1	20.1	1	250	2	0	0	1	9.98	-9	68.88	-9	0.266	-9	2	1	3.2	3	1			2	63	0.923	0.922	-1.6	-1.6	0.783	0.723	-1.7	-1.2	0.766	0.746	-1.5
1	1	1	0	0	1	2	10	5	10	0	0	1	0	1	1	1	156.8	1	340	11	0	0	0	-9	-9	63.12	47.2	0.136	0.231	1	1	3.5	4	0			2	48	1.272	1.31	1.6	1.3	1.076	1.068	1.1	1.2	1.031	0.969	0.3
1	1	1	0	0	1		10	5	15	0	0	1	0	0		1	113.5	1	121.2	6	0	1	2	-9	-9	43.91	42.92	0.07	0.126	1	1	4.4	4	3			2	40	1.011	1.026	-0.7	-0.9	0.598	0.607	-2.7	-2.8	0.619	0.63	-2.5
1	1	1					8.6	10	0	0	0	0	0	1	2	1	354.4	1	340	17	0	0	0	14.56	-9	-9	-9	-9	-9		1	3.41	3	1			2	40	1.069			-0.4	0.84			-0.7	0.821
1	1	1					8.4	7.5	0	0	0	0	0	1	2	0	14	0	0.4	2	0	0	0	8.23	6.13	43.19	25.36	0.179	0.181	2	1	3.23	4	1			2	24	1.187	26	1.1	0.6	0.996	0.1	1	0.6	1.011	0.6	1
1	1	1					8	0	0	0	0	1	0	1	2	0	14	1	229	2	0	1	2	-9	-9	52.03	33.03	0.161	0.181		1	3.34	4	2			2	65	1.568			-3.9	-9			-9	-9
1	1	1					7.8	10	15	0	0	0	1	1	6	1	88.2	1	86	5	0	0	1	-9	-9	-9	-9	-9	-9		2	5.29	6	6			1	48	0.856			-1.9	0.847			-1	0.831
1	1	1	0	0	1		8	2.5	0	0	0	1	0	0		0	14	0	3.6	12	0	0	1	-9	-9	49.11	55.12	0.202	0.212	1	1	4.29	3	5			2	61	1.118	1.085	-0.2	0	0.761	0.859	-0.6	-1.4	0.768	0.754	-1.5
1	1	1					7.2	20	7.5	0	1	1	0	1	6	0	14	0	2	6	0	0	0	18.08	-9	43.94	62.38	0.376	0.278	1	2	5.46	6	6			2	24	1.074	1.078	-0.3	-0.3	0.886	0.876	-0.4	-0.4	0.917	0.942	0.1
1	1	1					4.5	2.5	0	0	0	0	0	0		1	186.9	1	125	2	0	1	2	9.74	-9	34.69	51.47	0.412	0.248	1	1	3.89	4	2			2	77	0.841	0.88	-1.9	-2.2	0.553	0.537	-3.3	-3.1	0.597	0.574	-3
1	1	1	0	0	2	1	6.5	5	7.5	0	0	0	0	0		1	76.2	0	5	8	0	0	1	4.14	-9	18.82	19.81	0.125	0.3	2	1	3.24	3	1			1	55	0.912	0.938	-1.2	-1.4	0.755	0.785	-1.5	-1.7	0.735	0.715	-2
1	1	1					6.8	0	0	0	0	1	0	1	2	1	191.7	1	124	85	2.9	0	0	-9	-9	39.44	-9	0.15	-9		1	4.18	4	0			2	33	1.269	1.269	1.3	1.3	0.879	0.879	-0.4	-0.4	0.936	0.936	0
1	2	1					2.3	0	0	0	0	0	0	0								1	2	-9	-9	84.19	-9	0.36	-9								2	73	0.742			-3.4	0.704			-1.9	0.753
1	1	1					10.5	5	7.5	0	0	0	0	0		1	33.1	1	51	5	0	0	1	13.78	-9	75.15	61.64	0.369	0.082		1	4.31	5	4			2	63	0.954	0.974	-1.2	-1.3	0.819	0.824	-0.9	-0.9	0.749	0.748	-1.5
1	1	1					4.2	5	12.5	0	0	0	0	0		1	17.3	0	9.9	19	0.6	0	1	28.34	-9	-9	-9	-9	-9	1	1	3.6	5	2			2	52	1.081	1.084	-0.2	-0.3	0.664	0.646	-2.4	-2.2	0.661	0.654	-2.3
1	1	1					4.3	2.5	0	1	0	1	0	0		1	523	1	21.6	39	1	0	1	-9	-9	13.76	37	0.266	0.112								2	36	1.167			0.4	0.764			-1.3	0.779
1	1	1	1	0	3	2	11.8	10	10	0	0	0	0	1	2	1	205.1	1	109.3	9	0	0	1	11.74	-9	43.59	55.85	0.387	0.451	2	1	3.89	5	2			2	56	1.133	1.04	-0.2	0.2	0.764	0.693	-2	-1.4	0.839	0.837	-0.8
1	1	1					17.1	7.5	0	1	0	0	0	1	2	0	14	0	0.7	4	0	0	1	10.76	-9	77.78	57.78	0.229	0.342	2	1	3.27	3	3			2	63	1.065	1.05	-0.4	-0.3	0.767	0.728	-1.7	-1.4	0.762	0.722	-1.7
1	1	1					3	5	7.5	0	1	1	0	0		1	40.6	1	98	2	0	0	1	-9	-9	-9	-9	-9	-9		1	2.5	2	2			2	68	1.427	1.427	3	3	0.776	0.776	-1.3	-1.3	0.778	0.778	-1.3
1	1	1	0	0	4	1	10.9	10	0	0	1	0	0	0		1	418	1	250	130	8.1	1	2	30.52	-9	55.29	78.2	0.992	0.388	2	2	7.26	12	8			2	57	-3.4	0.712	-3.4	0.5	-3.3	0.525	-3.4	0.5	-3.1	0.521	-3.4
1	1	1					2.4	5	7.5	0	0	0	0	0		1	43	1	340	2	0	0	1	23.26	20.71	-9	-9	-9	-9	2	1	3.45	8	6			2	57	0.996	0.988	-1	-1	0.89	0.883	-0.4	-0.3	0.856	0.856	-0.6
1	1	1					13	5	10	0	0	0	0	1	1	1	118.2	1	250	21	0	1	2	5.37	-9	-9	14.14	-9	0.158	2	2	6.23	7	6			1	62	0.871	0.84	-2	-1.8	0.595	0.639	-2.6	-2.9	0.617	0.629	-2.7
1	1	1					14	5	12.5	0	0	0	0	0		1	463.1	0		15	0	0	1	-9	-9	-9	-9	-9	-9		1	3.63	4	4			2	55	1.376	1.376	2.2	2.2	0.82	0.82	-0.9	-0.9	0.794	0.794	-1.1
1	1	1					11.8	5	0	1	0	0	0	0		0	14	1	126	23	0.6	1	2	4.77	-9	37.28	18.88	0.194	0.063		1	2.83	5	2			2	71	0.743	0.732	-3.3	-3.3	0.589	0.549	-3.3	-2.8	0.6	0.582	-3
1	1	1					11	5	10	0	0	0	0	0		0	14	0	0	18	0.7	0	1	20.77	-9	-9	-9	-9	-9		2	6.18	13	7			2	75	1.023			-0.8	0.704			-1.9	0.707
1	1	1					7.5	10	7.5	0	0	0	0	1	1	1	167.1	1	35	2	0	1	2	29.39	-9	-9	-9	-9	-9	1	1	3.29	5	1			2	66	0.904	0.899	-1.4	-1.4	0.648	0.648	-2.4	-2.4	0.627	0.62	-2.6
1	1	1					11.4	5	10	0	0	1	0	0		1	115.2	0	13	5	0	0	1	-9	-9	-9	-9	-9	-9		1	2.67	4	0			2	61	0.915			-1.7	0.671			-2.2	0.658
1	1	1					9.5	2.5	0	0	0	1	0	1	1	1	1144.5	1	392	40	0	1	2	8.34	-9	60.11	28.64	0.373	0.078	2	2	5.73	7	6			2	62	0.763	0.796	-2.5	-2.8	-9			-9	0.688	0.701	-1.9
1	2	1					11.8	5	12.5	0	0	0	0	0								1	2	-9	-9	43.53	-9	0.148	-9								2	67	0.734	0.828	-2.6	-3.1	0.635	0.586	-2.9	-2.5	0.613	0.576	-2.9
1	1	1					13.3	10	10	0	1	0	0	0		1	56	1	62	2	0	1	2	34.3	-9	44.69	63.39	0.539	0.434		2	6.4	10	9			2	61	0.82	0.82	-2.6	-2.6	0.561	0.561	-3.1	-3.1	0.563	0.563	-3.1
1	2	1					11.8	5	12.5	0	1	1	1	0								1	2	-9	-9	49.73	42.54	0.059	0.08								2	77	0.846	0.807	-2.7	-2.4	0.57	0.531	-3.3	-3	0.528	0.533	-3.3
1	3	0					9.6	0	0	0	0	1	0	0								0	1	-9	-9	57.93	-9	0.408	-9								2	57	1.079			-0.3	0.806			-1	0.72
1	1	1	0	0	3		7	5	12.5	0	0	0	0	0		0	15.9	1	340	13	0	0	1	18.86	-9	89.63	102.9	0.839	0.586	2	1	4.32	4	4			2	57	1.136	1.043	-0.5	0.2	0.824	0.808	-1	-0.9	0.736	0.756	-1.5
1	1	1					11.8	10	10	0	0	0	0	1	1	1	41.9	1	340	4	0	1	2	11.21	-9	77.33	23.67	0.371	0.235	2	1	3.25	4	3			1	71	0.896	0.918	-1.3	-1.5	0.698	0.671	-2.4	-2.2	0.633	0.678	-2.3
1	1	1					12.4	10	0	0	0	0	0	1	1	1	385.7	1	17	11	0.1	1	2	9.67	-9	37.82	39.04	0.273	0.304	2	1	3.24	3	1			2	58	0.847	0.856	-2.1	-2.2	0.662	0.649	-2.3	-2.2	0.646	0.588	-2.8
1	1	1					11.8	0	0	0	0	1	0	0		1	39.7	1	30	5	0	0	1	-9	-9	-9	-9	-9	-9		1	3.24	3	1			2	44	1.193			0.7	0.811			-1	0.823
1	1	1					5.1	2.5	0	1	0	0	0	1	2	1	440.4	1	20	41	0	1	2	14.75	14.75	25.06	-9	0.149	-9	2	2	5.34	6	6			2	59	0.912	0.894	-1.8	-1.7	0.652	0.626	-2.5	-2.3	0.617	0.662	-2.2
1	1	1					11	5	0	1	0	0	0	0		1	41.5	1	340	4	0	1	2	-9	-9	-9	-9	-9	-9		1	3.54	6	3			2	65	1.042	1.042	-0.6	-0.6	0.635	0.635	-2.5	-2.5	0.663	0.663	-2.2
1	1	1					11.8	0	0	0	0	0	1	1	2	1	21.8	0	1.7	70	1.4	1	2	3.85	-9	24.31	20.61	0.048	0.138		2	6.12	6	4			2	60	0.786	0.786	-2.6	-2.6	0.84	0.84	-0.8	-0.8	0.877	0.877	-0.4
1	1	1					4.4	5	0	1	0	0	0	0		1	282.5	0		2	0	0	0	-9	-9	-9	-9	-9	-9		1	2.62	4	2			2	65	1.19			0.6	0.824			-0.9	0.835
1	1	1					3.3	0	10	1	0	0	0	0		0	14	0	1.8	1	0	0	1	-9	-9	35.65	26.41	0.158	0.239	2	2	5.86	11	6			1	58	1.371	1.239	1.4	1.1	0.754	0.752	-1.7	-2.4	0.797	0.746	-1.8
[truncated: 13 more columns]
